# Supplementary material for: Chronic Neuronal Hyperexcitation Exacerbates Tau Propagation in a Mouse Model of Tauopathy
Source: Int J Mol Sci. 2024 Aug 19;25(16):9004. doi: 10.3390/ijms25169004 (PMC11354494; doi:10.3390/ijms25169004)
Supplement: Supplementary file 1 [file ijms-25-09004-s001.zip]

Archive with 1 entries (1 files):
- ijms-3137308-supplementary.pdf
